# Supplementary material for: Relationship between High Serum Cystatin C Levels and the Risk of Gestational Diabetes Mellitus
Source: PLoS One. 2016 Feb 5;11(2):e0147277. doi: 10.1371/journal.pone.0147277 (PMC4743926; doi:10.1371/journal.pone.0147277)
Supplement: S1 Dataset — (XLS) [file pone.0147277.s001.xls]

## Sheet: 导出文件
Age	W	H	BMI	HbA1c	GA	cysc	HOMA-IR	HOMA-B	FPG	OGTT-30min	OGTT-60min	OGTT-120min	OGTT-180min	FINS	FINS-30min	FINS-60min	FINS-120min	FINS-180min
35	59.5	1.5	26.4444	4.5	11.3	0.3	1.77682	307.302	4.13	9.08	9.62	7.57	6.45	9.68	61.39	80.57	111.6	63.19
28	56	1.6	21.875	5	13.4	0.4	1.41532	908.421	3.69	6.19	6.37	6.81	5.28	8.63	55.06	61.24	107.9	62.2
34	55	1.62	20.9572	4.6	14.8	0.5	0.9218	57.7931	4.95	5.65	8.57	6.46	3.94	4.19	9.61	16.3	20.16	2.76
31	53	1.6	20.7031	4.7	12	0.5	1.37003	127.547	4.56	7.24	9.36	6.57	3.19	6.76	64.24	72.67	65.14	3.48
33	65	1.66	23.5883	4.8	11.3	0.5	1.34208	158.851	4.37	6.42	8.89	7.88	8.37	6.91	32.02	39.63	60.78	82.03
28	56	1.58	22.4323	5	12.3	0.5	0.871298	137.941	4.18	5.69	7.17	7.83	7.17	4.69	28.81	48.47	62.62	53.93
31	60.5	1.67	21.6931	4.9	11.9	0.5	1.05838	186.452	4.12	7.42	6.95	5.76	5.56	5.78	62.58	62.06	50.43	52.17
31	57	1.58	22.8329	5.8	11.8	0.5	1.18771	81.6296	4.85	5.15	7.51	7.46	6.59	5.51	6.75	22.53	24.18	20.1
28	72	1.62	27.4348	5.4	15.8	0.5	3.93838	507.654	4.31	5.6	7.05	5.43	3.55	20.56	65.01	79.06	68.79	22.31
27	62.5	1.55	26.0146	5	13.8	0.5	1.28089	145.556	4.4	6.69	8.46	6.73	5.78	6.55	34.83	62.62	59.73	46.1
31	58	1.55	24.1415	5.4	13.3	0.5	1.81304	106.013	5.03	6.38	7.75	6.88	4.76	8.11	28.7	48.61	48.19	12.41
31	72	1.62	27.4348	5.2	10.9	0.5	3.60702	270.635	4.76	6.45	8.72	6.67	7.35	17.05	71	118.7	75.11	107.9
29	57	1.62	21.7193	4.9	12.4	0.5	0.987253	133.077	4.28	7.13	7.02	5.2	3.11	5.19	66.21	48.94	34.72	6.38
31	64	1.72	21.6333	4.6	11.9	0.5	1.76241	123.459	4.83	6.57	7.45	4.41	4.19	8.21	50.93	58.76	9.82	4.54
26	50	1.6	19.5312	5.1	11.6	0.6	1.00533	122.353	4.35	5.96	6.83	3.51	3.66	5.2	42.35	76.92	13.78	2.43
30	66	1.67	23.6652	4.8	10.8	0.6	1.53711	547.273	3.83	6.41	9.22	5.54	2.83	9.03	53.58	74.28	43.43	7.65
31	63	1.6	24.6094	5.3	10.9	0.6	2.69711	178.561	4.89	5.95	7.68	5.86	5.13	12.41	72.15	125.2	75.47	36.46
28	48	1.6	18.75	4.5	12.1	0.6	0.893422	105.747	4.37	6.07	6.61	6.53	5.39	4.6	31.91	32.79	43.09	30.62
31	55	1.59	21.7555	4.9		0.6	0.0438222	2.7972	4.93	6.48	6.03	6.59	6.56	0.2	43.9	25.29	39.7	54.31
28	58.5	1.6	22.8516	4.8	11.5	0.6	1.85733	437.5	3.98	6.46	8.3	7.5	5.26	10.5	45.45	71.7	79.82	31.05
28	56	1.6	21.875	5	12.4	0.6	0.988267	118.605	4.36	7.7	7.03	6.77	3.47	5.1	43.26	30.92	25.09	2.76
25	55	1.53	23.4952	5.1	11.5	0.6	0.813613	131.045	4.17	7.06	9.76	7.69	6.86	4.39	29.99	44.93	51.58	46.18
29	69.6	1.58	27.8801	4.9	9.7	0.6	0.79636	68.4956	4.63	6.81	9.57	8.1	6.41	3.87	15.34	46.86	73.65	48.49
32	73	1.7	25.2595	4.7	12	0.6	0.437636	77.0968	4.12	7.69	7.09	7.26	4.28	2.39	61.71	23.62	28.67	5.54
34	69	1.65	25.3444	5	13.8	0.6	1.4212	225	4.18	8.16	9.2	4.92	3.35	7.65	81.75	86.54	29.23	4.91
27	59	1.56	24.2439	4.5	12.9	0.6	0.635627	131.111	4.04	5.1	7.81	5.53	5.18	3.54	19.02	31.32	21.03	15.89
29	70.5	1.61	27.198	4.9	11.4	0.6	2.05966	337.576	4.16	5.04	7.63	5.62	4	11.14	51.75	118.6	78.17	15.17
32	66	1.65	24.2424	5.3	11.8	0.6	1.67356	116.119	4.84	8.44	7.44	5.65	5.17	7.78	48.54	19.93	19.4	46.7
26	60	1.55	24.974	4.7	11.1	0.6	1.0389	75.6589	4.79	9.07	9.94	5.95	4.04	4.88	73.54	107	42.1	7.56
31	60	1.63	22.5827	5.3	10.5	0.6	1.35084	127.238	4.55	7.43	7.11	6.54	6.91	6.68	52.8	77.91	67.42	61.72
31	69	1.56	28.3531		11.5	0.6	2.12784	448.302	4.03	7.16	9.34	8.11	6.49	11.88	67.28	111.8	101.9	61.59
26	64	1.69	22.4082	4.8	11.9	0.6	1.83411	258.933	4.25	7.93	6.52	6.32	4.01	9.71	244.6	118	154.6	29.15
29	55.5	1.59	21.9532	5.3	13.2	0.6	0.785858	122.319	4.19	5.27	5.31	3.99	4.09	4.22	17.23	10.75	3.12	2.99
30	67	1.6	26.1719	4.8	11.6	0.6	0.617956	70.2222	4.4	6.86	6.94	4.53	3.9	3.16	65.07	127.3	37.53	5.82
28	60	1.6	23.4375	4.7	13.4	0.6	1.09341	291.163	3.93	5.79	6.83	5.24	4.97	6.26	45.81	72.33	54.19	47.14
25	65	1.64	24.1672	5.1	12.7	0.6	1.47543	126.903	4.63	7.35	7.88	5.28	5.29	7.17	92.7	128.4	33.71	11.34
31	65	1.68	23.03	4.6	12.6	0.6	2.11204	509.362	3.97	6.21	5.73	5.48	4.24	11.97	90.68	66.53	47.44	15.84
25	53.5	1.58	21.4309	4.7	13.2	0.6	1.03057	132.84	4.31	6.17	7.08	6.01	2.88	5.38	59.81	84.68	66.63	8.09
26	56	1.57	22.719	4.8	11.2	0.6	0.921449	159.365	4.13	6.86	8.16	6.08	5.54	5.02	39.05	50	41.67	33.1
24	63.5	1.6	24.8047	5.1	11.6	0.6	1.3104	106.78	4.68	6.93	7.92	6.22	6.39	6.3	45.58	55.89	40.71	54.29
34	65	1.7	22.4913	4.9	12.1	0.6	1.34904	168.916	4.33	7.45	8.84	6.33	5.7	7.01	88.53	134.9	70.3	29.55
25	60	1.55	24.974	5.6	12	0.6	2.20422	207.619	4.55	7.6	7.2	7.79	6.14	10.9	85.72	66.66	90.38	62.34
28	70	1.6	27.3438	5.2	13.3	0.6	2.01435	298.333	4.22	6.6	7.76	6.65	4.37	10.74	118.6	112.5	103.4	23.19
31	62	1.6	24.2188	5.2	12.3	0.6	1.69927	144.561	4.64	7.75	9.5	7.23	6.93	8.24	59.38	93.06	78.67	78.82
27	64	1.59	25.3155	5.2	11.8	0.6	3.65342	324.909	4.6	8.32	7.87	7.57	4.34	17.87	159	232.1	220.3	35.24
27	60	1.58	24.0346	5.7	12.8	0.6	2.17462	272.289	4.33	7.04	8.1	7.97	5.88	11.3	51.68	53.95	72.79	31.12
30	60	1.55	24.974	4.9	12.9	0.6	0.700778	98.9333	4.25	6.07	7.58	6.88	6.39	3.71	27.72	33.92	32.28	33.21
31	56	1.52	24.2382	4.8	13.5	0.6	1.33504	138.557	4.47	6.54	7.55	6.08	4.04	6.72	32.5	35.29	24.15	4.25
29	48	1.58	19.2277	4.9	12.6	0.6	0.883387	130.833	4.22	7.28	8.36	4.66	4.17	4.71	21.62	17.89	8.99	2.75
32	61	1.63	22.9591	4.9	12.3	0.6	1.22208	113.774	4.56	7.2	9.49	7.57	5.52	6.03	48.73	64.65	47.62	16.58
32	57	1.6	22.2656	4.7	12.4	0.6	0.414933	123.077	3.89	4.32	5.4	4.35	4.52	2.4	13.91	22.12	7.64	5.13
30	69.5	1.62	26.4822	5.2	11.3	0.6	1.72256	268.116	4.19	6.01	7.14	5.78	6.1	9.25	56.99	80.95	72.74	64.34
30	56.5	1.6	22.0703	4.8	11.9	0.6	1.04189	120	4.39	7.19	8.09	8.46	5.54	5.34	40.83	39.88	55.25	19.39
31	59	1.63	22.2063	4.7	12.1	0.6	0.941547	287.368	3.88	6.22	7.81	7.41	7.27	5.46	29.61	62.18	67.2	57.62
30	75	1.68	26.5731	5.2	12.7	0.6	1.23171	195	4.18	5.94	7.33	6.57	6.26	6.63	37.83	53.33	50.97	45.15
30	49	1.55	20.3954	4.5	12.1	0.6	1.08064	266.957	3.96	6.37	6.25	3.85	3.54	6.14	33.33	36.43	7.79	3.21
33	50	1.52	21.6413	5.1	12	0.6	0.308373	53.3333	4.13	6.54	6.66	5.28	4.49	1.68	25.73	19.69	15.9	4.33
30	57	1.67	20.4382	4.9	12.8	0.6	0.60952	134.118	4.01	7.06	6.87	5.92	7.09	3.42	83.63	26.03	21.89	36.7
30	63	1.53	26.9127	5.1	11.5	0.6	0.0369778	6.06061	4.16	8.02	8.6	6.55	3.52	0.2	52.76	48.87	53.34	9.28
25	64	1.58	25.6369	5.3	12.3	0.6	3.66543	301.88	4.67	7.38	9.1	7.05	4.66	17.66	94.68	125.8	107.3	21.15
30	64	1.61	24.6904	4.8	11.5	0.6	3.37904	435.556	4.31	5.55	7.31	8.12	5.39	17.64	75.75	108.1	126.8	38.61
34	62	1.64	23.0518	5	9.8	0.6	1.55766	184.368	4.37	6.66	7.39	7.69	6.49	8.02	49.02	62.66	58.76	34.66
33	61	1.6	23.8281	4.5	11.3	0.6	2.09182	174.138	4.66	8.07	7.12	6.04	3.65	10.1	60.18	84.62	61.97	10.27
29	52	1.57	21.0962	4.7	11.3	0.6	0.995769	157.647	4.18	7.59	8.3	6.47	3.26	5.36	72.82	98.53	69.11	12.39
27	73.5	73.5	0.0136054	4.9	10.3	0.6	1.37107	395.5	3.9	6.37	8.5	6.36	2.55	7.91	72.29	175.8	114.9	11.01
28	60	1.62	22.8624	4.7	12.5	0.6	1.43077	230.448	4.17	6.59	7.48	7.57	6.22	7.72	47.31	50.03	73.41	44.92
31	59.5	1.63	22.3945	4.8	12.6	0.6	0.82992	191.02	3.99	7.24	9.28	8.31	7.31	4.68	53.86	71.22	71.9	60.21
28	58	1.52	25.1039	5	12	0.6	0.745262	131.29	4.12	5.43	7	4.4	4.06	4.07	29.38	41.97	7.21	4.29
25	62	1.68	21.9671	4.4	11	0.6	1.21063	156.049	4.31	6.06	7.42	6.28	3.35	6.32	43.37	62.96	52.41	6.79
32	70	1.6	27.3438	5	11	0.6	2.51399	468.814	4.09	5.94	7.55	6.8	2.97	13.83	59.74	80.42	114.2	14.41
29	63	1.63	23.7118	5.3	10	0.6	1.04347	159.714	4.2	5.04	6.07	4.98	3.76	5.59	32.6	54.27	41.02	8.56
27	51	1.58	20.4294	5.1	12.2	0.6	0.815804	122.817	4.21	7.73	7.57	7.62	6.04	4.36	92.95	85.65	152.2	85.61
30	54	1.56	22.1893	5.2	12.5	0.6	1.22982	99.1597	4.69	7.28	8.33	7.47	4.27	5.9	42.59	56.89	73.69	15.46
29	60	1.55	24.974	5.2	11.7	0.6	2.28601	142.055	4.96	7.83	10.59	7.51	7.21	10.37	45.36	70.25	68.41	53.86
25	85	1.67	30.478	4.5	12.5	0.6	0.910689	324.242	3.83	7.72	10.56	7.59	5.5	5.35	75.27	93.2	94.38	44.78
30	57	1.56	23.4221	4.4	11.5	0.6	0.773627	166.538	4.02	6.99	9.43	8.91	5.13	4.33	48.33	103.9	115.5	22.59
29	72	1.65	26.4463	5.2	11.6	0.6	4.87515	179.444	5.66	7.91	9.68	11.28	8.12	19.38	37.57	52.32	127.8	122.8
30	60	1.67	21.5139	4.7	10.2	0.6	1.12649	100.182	4.6	8.55	10.14	7.07	7.17	5.51	68.97	91.22	55.7	51.16
29	59	1.65	21.6713	5.1		0.6	1.44387	94.7143	4.9	8.12	10.21	8.53	7.54	6.63	27.58	60.14	32.48	48.49
31	72	1.6	28.125	5.1	11.6	0.6	2.61908	249.615	4.54	7.85	10.28	8.38	6.68	12.98	153	164.3	118.1	72.74
30	66	1.58	26.4381	4.6	12.3	0.6	2.70138	248.598	4.57	8.3	8.74	9.03	7.95	13.3	48.82	55.52	80.67	69.8
30	72	1.58	28.8415	5.1	11.8	0.7	2.68175	180.876	4.87	6.91	8.41	6.14	5.24	12.39	63.34	95.96	59.99	23.83
25	54.8	1.58	21.9516	4.3	11	0.7	1.11408	165	4.22	6.79	6.77	6.46	5.13	5.94	29	29.97	42.51	18.13
33	68	1.61	26.2336	4.7	12.4	0.7	1.9488	247.561	4.32	5.75	4.64	3.85	4.52	10.15	56.95	56.82	30.15	36.55
31	57.5	1.56	23.6275	4.8	10.7	0.7	0.522667	80	4.2	5.93	5.42	5.38	4.67	2.8	22.55	23.55	23.09	12.99
28	58	1.63	21.83	5	12	0.7	0.588311	80.5195	4.27	7.57	8.09	5.53	3.52	3.1	36.34	50.89	31.37	4.55
31	61	1.6	23.8281	5.3	12	0.7	2.2922	218.462	4.54	7.42	7.49	6.81	5.88	11.36	64.41	75.78	74.8	46.29
22	64	1.58	25.6369	4.9	12	0.7	1.78775	195.269	4.43	6.55	8.09	4.64	5.56	9.08	59.63	114.1	44.79	54.23
31	61	1.64	22.68	4.7	11.9	0.7	0.908231	160	4.12	6.58	5.99	5.35	3.38	4.96	73.7	75.52	44.73	4.72
27	75	1.71	25.6489	4.8	10.9	0.7	2.22441	329.444	4.22	6.61	8.99	6.7	4.24	11.86	55.4	89.91	81.36	20.73
28	78	1.63	29.3575	5.4	11.6	0.7	4.4902	281.517	4.95	7.69	8.41	5.62	4.5	20.41	96.31	105.1	51.75	14.65
27	66.9	1.67	23.988		11.6	0.7	0.84	357.143	3.78	5.84	3.58	4.77	5.07	5	139.3	22.95	58.11	44.69
38	77	1.6	30.0781	5.2	10.8	0.7	3.58559	341.731	4.54	6.72	9.34	8.04	4.77	17.77	68.95	133.1	186.6	34.53
30	62	1.62	23.6244	5.4	11.8	0.7	2.35009	133.974	5.06	6.26	9.93	8.46	6.78	10.45	24.08	45.56	75.2	45.99
29	78	1.6	30.4688	4.7	10.2	0.7	1.60917	388.085	3.97	5.48	8.89	6.2	4.35	9.12	63.4	175.8	70.4	62.28
23	61	1.64	22.68	4.7	12	0.7	1.42584	131.215	4.57	6.4	8.33	6.34	3.03	7.02	41.53	56.48	67.36	6.38
31	75	1.68	26.5731	5.2	11.8	0.7	3.08596	256.897	4.66	6.72	9.35	8.05	7.19	14.9	146	327.9	311.2	204
25	52.5	1.65	19.2837	4.3	13.6	0.7	0.588187	105.574	4.11	6.01	5.7	3.98	3.74	3.22	24.67	15.3	3.64	2.96
38	72	1.7	24.9135	4.9	12.5	0.7	2.15301	164.839	4.74	6.75	7.47	3.99	4.21	10.22	49.3	78.59	8.45	5.1
31	64	1.64	23.7954	4.7	11.9	0.7	1.69439	131.057	4.73	7.45	7.73	6.13	6.53	8.06	68.64	84.71	55.12	67.44
30	69	1.64	25.6544	4.9	9.9	0.7	2.3868	688.5	3.9	6.37	7.2	6.31	6.14	13.77	117	160.9	140.5	113
31	70	1.67	25.0995	4.8	12	0.7	2.93888	301.224	4.48	6.64	8.39	6.82	5.87	14.76	63.65	114.3	115.6	80.83
42	67.5	1.59	26.6999		12.9	0.7	1.15705	81.0526	4.83	8.44	9.66	7.44	7.32	5.39	40.88	55.49	48.96	59.89
32	66	1.65	24.2424	5	11.5	0.7	2.84082	327.191	4.39	7.12	7.78	7.56	5.93	14.56	59.52	68.76	102.9	54.36
40	67.5	1.7	23.3564	4.9	13.7	0.7	1.45387	116	4.7	7.28	9.11	7.7	4.01	6.96	73.42	85.05	81.78	10.05
33	65	1.62	24.7676		12.1	0.7	2.041	317.681	4.19	7.46	7.77	8.07	5.07	10.96	96.87	98.5	136.6	33.08
38	75	1.65	27.5482	5	10.3	0.7	1.09378	97.2727	4.6	7.49	9.49	8.07	3.4	5.35	58.93	84.42	99.95	13.45
20	50	1.57	20.2848	5	11	0.7	0.613542	43.8168	4.81	7.67	7.57	4.66	4.58	2.87	48.93	44.79	9.91	8.62
27	70	1.71	23.939	5.3	11.3	0.7	5.01275	992.143	4.06	5.79	7.71	6.71	5.24	27.78	143	243.5	143.4	61.6
29	64	1.58	25.6369	5.1	12.2	0.7	0.935196	181.404	4.07	5.95	7	5.13	5.42	5.17	56.22	65.93	22.46	18.68
29	51	1.58	20.4294	5	12.9	0.7	0.772107	424.545	3.72	5.12	6.47	5.3	3.67	4.67	27.9	50.94	39.51	7.96
26	60	1.58	24.0346		9.7	0.7	1.92503	237.619	4.34	5.71	6.49	6.25	5.71	9.98	55.29	42.74	45.63	39.96
28	55	1.62	20.9572	4.5	12.2	0.7	1.8018	239.241	4.29	7.58	8.64	6.92	5.17	9.45	60.84	74.91	72.38	24.36
29	61	1.58	24.4352	4.9	12.1	0.7	0.95584	168.387	4.12	5.86	7.45	7.15	5.3	5.22	47.25	55.1	49.87	17.11
29	61	1.67	21.8724	5	11	0.7	0.698631	153.725	4.01	7.31	9.93	7.22	5.33	3.92	27.61	54.13	64.09	38.97
35	82	1.7	28.3737	4.8	10.6	0.7	3.89962	1302.29	3.85	5.31	7.54	7.57	4.94	22.79	83.16	159.2	196.4	59.82
25	60.5	1.61	23.3401	5.2	10.9	0.7	2.44536	415.313	4.14	8.29	8.91	7.62	3.89	13.29	113.7	102	101.7	70.97
41	64	1.54	26.986	5.8	13.5	0.7	1.31733	83.3333	4.94	8.44	9.35	8.29	5.11	6	39.56	60.45	76.31	23.74
31	105	1.55	43.7045	5.8	11.8	0.7	5.54291	522.095	4.55	7.67	9.32	6.71	4.03	27.41	154.5	215	134.8	30.77
35	84	1.65	30.854	5	10.6	0.7	1.79064	121.912	4.86	7.33	9.09	7.24	5.69	8.29	58.26	85.11	75.34	43.23
32	70	1.62	26.6728	4.8	11.4	0.7	1.41649	147.01	4.47	6.65	8.58	7.27	5.34	7.13	32.09	67.51	104.8	64.05
33		1.58	0	4.9	11.9	0.7	0.448507	72.2388	4.17	6.44	7.71	7.83	5.82	2.42	24.23	30.12	35.76	19.94
33	59	1.55	24.5578	5.2	12.1	0.7	1.83552	233.171	4.32	6.9	8.86	8.37	7.49	9.56	36.67	61.42	72	76.7
30	70	1.64	26.0262	5.2	10.2	0.7	2.98368	172.987	5.04	9.58	7.86	8.39	5.2	13.32	67.94	53.89	104	34.76
28	72	1.6	28.125	4.7	12.6	0.7	1.5974	179.121	4.41	7.43	8.06	7.74	4.69	8.15	63.52	47.26	85.49	21.14
28	55	1.66	19.9594	4.9	12.6	0.7	1.10046	80.9375	4.78	7.71	8.22	6.36	3.49	5.18	78.46	74.65	36.9	3.73
33	63	1.63	23.7118	4.8	11.5	0.7	0.177147	20.6818	4.38	5.79	6.76	5.7	3.31	0.91	16.29	45.35	31.31	3.13
35	63.5	1.53	27.1263	4.8	11.8	0.7	1.46816	91.2329	4.96	8.5	7.67	6.57	5.02	6.66	69.15	40.67	41.61	10.93
32	62.5	1.58	25.0361	4.4	11	0.7	1.18811	167.733	4.25	5.78	8.4	6.88	4.27	6.29	30.08	64.58	46.06	7.95
35	67	1.57	27.1816	5.4	10.6	0.7	2.10128	134.126	4.93	8.21	9.42	7.18	6.78	9.59	48.96	68.89	50.63	56.6
29	70	1.55	29.1363	5		0.7	3.28957	378.876	4.39	7.13	7.58	7.22	4.8	16.86	62.6	108.9	131.7	33.01
40	74.5	1.69	26.0845	5.6		0.7	1.03429	102.178	4.51	6.59	7.43	7.96	6.1	5.16	41.07	51.81	65.35	33.51
28	52	1.55	21.6441	5.5	11.8	0.7	1.29315	179.737	4.26	8.15	9.55	6.74	6.98	6.83	54.45	71.4	40.46	56.39
31	75	1.58	30.0433	4.9	10.6	0.7	2.46692	240.784	4.52	8.06	9.41	7.69	6.34	12.28	72.3	112.8	129.5	83.06
29	75	1.6	29.2969	5.1	11.8	0.7	2.57222	221.239	4.63	6.82	8.43	7.92	5.06	12.5	54.9	90.34	77.84	28.54
30	72	1.64	26.7698	5.3	12.9	0.7	1.66962	182.366	4.43	5.68	8.33	5.76	5.2	8.48	22.39	49.16	21.76	15.9
27	59	1.58	23.634	5.1	12.6	0.7	1.76407	178.586	4.49	7.76	8.65	7.55	5.39	8.84	101.6	99.71	140.1	50.32
30	52	1.55	21.6441	5	11.5	0.7	1.21579	195.821	4.17	6.68	8.61	8.44	6.73	6.56	34.71	56.72	83.61	52.03
29	62	1.58	24.8358	4.9	13.4	0.7	1.59004	260.606	4.16	6.41	7.15	3.92	3.54	8.6	36.26	36.12	9.04	6.32
29	57	1.58	22.8329	4.8	11.6	0.7	1.18533	181.429	4.2	5.54	7.13	6.79	5.97	6.35	25.33	46.01	58.93	41.37
26	55	1.55	22.8928	4.9	12.1	0.7	1.40747	278.571	4.06	7.33	7.98	7.89	6.01	7.8	56.09	76	84.87	46.08
33	80	1.65	29.3848	5	11.9	0.7	1.75461	104.371	5.01	7.17	9.31	5.44	3.85	7.88	42.59	80.11	41.76	9.25
33	61	1.6	23.8281	4.7	12.2	0.7	2.12	304.054	4.24	8.15	7.99	5.39	3.94	11.25	109.4	116.8	52.89	14.62
31	59.5	1.63	22.3945	4.9	12.4	0.7	1.71164	285.538	4.15	6.24	8.18	6.04	4.19	9.28	32.28	28.77	41.46	14.24
30	47.5	1.63	17.878	4.6	11	0.7	1.31112	89.2647	4.86	7.33	7.36	6.19	5.58	6.07	74.24	92.68	67.14	38.23
37	65	1.57	26.3702	4.8	11.3	0.7	2.01379	143.817	4.81	7.9	8.39	5.41	3.29	9.42	97.97	117.5	61.88	11.14
29	58	1.56	23.833	5.3	10.8	0.7	2.02534	224.13	4.42	7.56	8.72	5.84	3.65	10.31	141.3	163.1	75.35	11.91
24	65	1.58	26.0375	5.3	11.5	0.7	2.61665	285.806	4.43	6.85	7.7	7.04	6.3	13.29	65.47	90.25	96.93	74.39
27	56	1.65	20.5693	4.9	12.4	0.7	0.665622	222.286	3.85	5.83	7.22	7.12	6.37	3.89	36.23	62.38	69.01	45.24
24	60	1.61	23.1473	4.7	12.1	0.7	1.01389	328.333	3.86	6.43	8.49	4.2	3.19	5.91	43.51	69.85	21.87	5.24
24	75	1.58	30.0433	5.6	10.6	0.7	4.35845	605.789	4.26	6.01	7.93	7.23	4.92	23.02	84.07	133.9	158.7	53.74
26	58.1	1.6	22.6953	5	11.2	0.7	0.567782	119.623	4.03	7.81	7.76	4.14	4.35	3.17	40.05	59.83	34.01	25.29
31	62	1.6	24.2188	5.1	10.9	0.7	2.15273	335.072	4.19	7.72	8.78	5.42	4.76	11.56	114.5	148.8	37.98	13.4
27	62	1.6	24.2188	4.7	11.1	0.7	1.02526	211.481	4.04	5.73	7.86	6.3	4.88	5.71	21.17	27.45	24.68	12.1
29	62	1.6	24.2188	4.9	11	0.7	2.31513	228.713	4.51	5.65	4.79	7.32	6.57	11.55	126.7	22.32	92.12	77.08
26	55	1.63	20.7008	4.9	13.1	0.7	2.44307	144.079	5.02	6.22	9.46	7.51	8.28	10.95	34.52	46.17	35.29	44.03
28	57	1.59	22.5466	4.9	12.2	0.7	1.06773	141.772	4.29	7.17	9.05	7.91	3.6	5.6	53.94	71.15	84.08	10.1
29	88	1.6	34.375	5.2	12.6	0.7	1.24518	232.203	4.09	6.69	7.7	6.7	6.14	6.85	70.5	78.38	81.62	51
31	75	1.67	26.8923	5	11.5	0.7	1.94261	153.388	4.71	6.43	6.39	3.97	3.85	9.28	183	95.15	9.03	3.9
27	75.5	1.7	26.1246	5	11.4	0.7	1.53493	111.783	4.79	7.48	8.69	6.35	7.72	7.21	55.31	70.56	40.94	71.72
32	68	1.62	25.9107	5.3	11.3	0.7	2.44816	199.492	4.68	6.21	7.98	5.08	3.98	11.77	50.24	65.51	29.88	9.53
32	48	1.58	19.2277	4.4	12.6	0.7	0.85412	227.442	3.93	7.94	9.06	8.16	6.82	4.89	48.82	44.23	55.28	41.66
28	56	1.52	24.2382	5.1	12.3	0.7	3.38349	145.285	5.43	7.39	6.77	4.85	6.12	14.02	42.52	31.18	10.2	17.1
30	57.5	1.58	23.0332	4.8	13.3	0.7	1.85472	235.61	4.32	6.95	6.39	9.37	9.53	9.66	63.29	31.03	60.92	75.72
33	65.5	1.6	25.5859	5	12.2	0.7	1.04	300	3.9	7.55	10.76	9.9	8.39	6	53.69	53.13	101.6	76.69
32	61.5	1.67	22.0517	4.7	13.5	0.7	1.60044	352.157	4.01	5.2	9.1	8.84	4.06	8.98	26.1	73.73	103.5	17.12
28	62	1.64	23.0518	4.8	12.6	0.7	0.87796	72.3077	4.67	8.31	10.66	7.31	4.6	4.23	51.53	67.99	28.96	5.57
32	58	1.6	22.6562	5.3	13.2	0.7	1.1956	134.066	4.41	9.72	8.87	9.75	7.61	6.1	43.53	21.33	29.02	22.59
34	50	1.5	22.2222	4.6	12.7	0.7	0.548373	167.368	3.88	8.09	10.53	11.81	7.15	3.18	57.42	63.82	95.93	32.3
33	62	1.58	24.8358	5.3	12.6	0.7	1.72418	129.365	4.76	9	11.57	13.24	6.75	8.15	32.1	45.07	81.21	47.73
32	64	1.6	25	5.4	13.5	0.7	2.35004	263.516	4.41	7.11	8.8	8.75	7.37	11.99	84.98	96.71	106.6	78.91
35	66	1.58	26.4381	5	10.7	0.7	1.52441	168.696	4.42	8.56	10.83	7.84	3.11	7.76	71.83	89.59	84.83	11.83
41	77.5	1.6	30.2734	6.9	16.7	0.7	3.70038	136.204	5.66	8.35	11.88	12.3	12.08	14.71	26.44	39.53	67.06	86.58
30	64	1.58	25.6369	5	12.6	0.7	5.56092	299.264	5.13	8.7	9.59	7.36	5.84	24.39	162.9	185.4	178.7	116.5
27	61	1.56	25.0657	5.5	12.3	0.7	2.93067	231.405	4.71	8.15	10.79	9.62	8.74	14	96.99	249.8	291.7	293.8
32	61	1.56	25.0657	5.2	16.4	0.7	2.64123	492.542	4.09	8.17	10.45	9.22	5.72	14.53	124	218.5	163.3	88.02
32	62	1.65	22.7732	5.1	9.6	0.7	8.7642	395.591	5.36	7.63	8.47	7.65	4.9	36.79	95.23	156.2	195.5	47.97
36	65	1.62	24.7676	5.4	11	0.7	2.52873	232.71	4.57	11.43	12.29	8.22	5.75	12.45	92.77	102.8	89.81	46.56
29	57	1.58	22.8329	5.1	13.1	0.7	1.44332	348.085	3.97	7.21	9.11	9.2	6.9	8.18	60.32	83.36	101.6	82.06
29	58	1.55	24.1415	4.9	11.9	0.8	1.63137	171.458	4.46	7.3	8.17	5.48	5.89	8.23	62.66	96.25	43.65	79.8
32	65	1.6	25.3906	5.3	12.2	0.8	1.52698	121.833	4.7	6.78	8.17	4.86	3.87	7.31	28.16	53.23	10.39	5.51
29	71	1.66	25.7657	4.8	11.7	0.8	2.0597	295.405	4.24	5.31	7.82	5	3.64	10.93	31.85	57.58	30.59	8.48
27	50	1.6	19.5312	4.9	11.2	0.8	0.772933	65.0435	4.65	7.66	8.35	6.04	4.06	3.74	41.08	51.7	31.66	6.57
25	68	1.63	25.5937	5	12.1	0.8	2.6312	164.966	4.95	7.89	8.85	7.23	5.58	11.96	44.64	50.41	49.81	24.43
30	67	1.63	25.2174	4.8	10.5	0.8	1.13632	244.615	4.02	6.67	7.99	6.13	4.98	6.36	37.98	57.51	38.19	20.17
34	55	1.56	22.6003	4.9	12.4	0.8	1.8426	307.385	4.15	5.87	8.51	7.55	7.97	9.99	28.46	77.13	126.1	119.9
25	60	1.64	22.3081	4.8	10.9	0.8	1.12608	191.25	4.14	5.79	7.27	6.14	6.13	6.12	39.84	71.86	82.01	68.54
26	65.5	1.55	27.2633	5.2	11.9	0.8	3.15697	319.596	4.49	6.14	8.17	5.33	4.27	15.82	67.68	105.5	33.04	12.92
32	63.5	1.58	25.4366	5.1	12.3	0.8	0.883804	71.2605	4.69	6.91	8.15	6.36	4.54	4.24	40.99	50.49	51.8	12.2
27	55.5	1.6	21.6797	5.3	12	0.8	0.929031	133.243	4.24	7.09	7.87	7.78	5.95	4.93	60.17	84.2	111.1	44.94
27	64	1.6	25	5.5	11.7	0.8	1.10293	125.333	4.4	7.74	9.81	7.85	4.65	5.64	68.4	118.5	108.8	29.05
28	62	1.61	23.9188	4.7	12.4	0.8	0.840044	153.667	4.1	6.48	5.65	4.49	3.74	4.61	82.76	22.41	10.64	3.09
29	50	1.58	20.0288	4.8	12.9	0.8	1.06505	137.284	4.31	7.03	8.04	4.54	4.22	5.56	33.88	46.15	13.32	6.16
32	73	1.64	27.1416	5.3	11.2	0.8	2.13413	205.825	4.53	7.63	8.06	4.67	4.25	10.6	96.41	85.68	26.59	11.61
16	52	1.64	19.3337	5.3	11.7	0.8	1.87981	148.43	4.71	8.71	9.63	5.42	2.85	8.98	48.67	84.02	64.28	3.25
30	65	1.63	24.4646	5.2	10.4	0.8	3.07765	205.652	4.88	7.88	7.79	7.52	4.74	14.19	77.84	69.72	66.25	14.43
38	66.5	1.6	25.9766	4.9	12	0.8	1.21312	127.5	4.46	8.15	8.21	7.3	4.99	6.12	55.89	47.13	69.29	25.74
38	64	1.57	25.9645	5.2	12.5	0.8	1.49532	147.723	4.51	6.38	5.5	3.8	3.88	7.46	45.9	26.29	4.76	4.84
27	54.5	1.59	21.5577	4.7	12	0.8	0.749476	194.545	3.94	6.78	6.78	5.65	4.3	4.28	61.63	57.8	39.12	6.8
25	55	1.56	22.6003	4.4	11.4	0.8	0.656471	77.7011	4.37	6.96	9.08	5.51	5.3	3.38	33.76	55.13	24.31	26.06
26	75	1.63	28.2284	4.2	11.5	0.8	3.5616	264.567	4.77	7.39	9.05	8.1	5.21	16.8	86.72	130.3	180.4	42.52
24	80	1.7	27.6817		12.2	0.8	2.33109	637.143	3.92	7	6.72	4.41	5.18	13.38	116.3	105.4	40.05	50.8
26	74	1.7	25.6055	5	11.7	0.8	3.21597	196.351	4.98	7.56	9.32	6.79	5.75	14.53	67.57	72.41	51.39	27.36
37	50	1.56	20.5457	5.1	12.9	0.8	0.972689	91.619	4.55	5.35	7.15	6.46	6.05	4.81	22.42	45.78	34.41	31.32
29	62	1.58	24.8358	4.7	11.8	0.8	0.6256	106.25	4.14	7.05	9.11	7.19	3.94	3.4	37.22	65.17	69.56	11.14
27	57	1.6	22.2656	4.8	12.8	0.8	0.69368	117.813	4.14	6.43	8.36	6.71	3.38	3.77	56.18	106.2	82.08	12.77
27	54	1.61	20.8325	4.7	12.4	0.8	0.904916	333.125	3.82	6.92	8.64	5.39	5.59	5.33	39.2	57.3	26.46	20.26
36	66.6	1.68	23.5969	4.8	10.8	0.8	1.25868	259.63	4.04	6.42	7.75	4.76	4.88	7.01	42.22	71.07	11.66	16.46
33	60	1.55	24.974	4.6	11.9	0.8	1.46185	109.683	4.76	7.31	8.97	6.98	6.67	6.91	38.78	56.27	40.4	43.65
34	75	1.58	30.0433	5.6	11.2	0.8	2.27275	235.876	4.47	7.47	9.73	7.69	8.16	11.44	80.73	77.64	97.72	111.1
29	70.8	1.65	26.0055	4.8		0.8	1.58789	139.64	4.61	7.02	8	7.15	5.68	7.75	31.97	42.16	38.52	20.17
27	66	1.68	23.3844	5.4	13.2	0.8	1.0197	76.5079	4.76	9.24	9.81	6.83	4.52	4.82	55.33	90.78	95.93	22.23
28	55.5	1.6	21.6797	4.8	12.3	0.8	0.886756	116	4.3	7.32	5.38	5.48	4.55	4.64	55.41	21.22	20.48	9.4
31	73.5	1.68	26.0417	4.4	12.1	0.8	1.53397	179.091	4.38	6.86	9.3	4.24	3.84	7.88	40.17	75.19	9.83	5.44
29	70.5	1.77	22.5031	5.1	11.2	0.8	1.01289	132.5	4.3	5.1	4.6	4.29	4.49	5.3	21.31	10.26	8.24	4.97
28	71.5	1.65	26.2626	4.8	11.4	0.8	1.66887	98.4211	5.02	6.57	5.58	4.5	4.52	7.48	24.71	9.11	5.41	6.06
36	72	1.62	27.4348	5.5	12.2	0.8	1.54447	113.594	4.78	8.61	9.48	5.33	5.4	7.27	119.4	133.5	58.08	34.47
31	75	1.65	27.5482	5.5	11.6	0.8	1.71179	133.77	4.72	7.45	7.8	6.89	4.96	8.16	67.51	48.97	58.19	13.07
35	57	1.5	25.3333	5.3	11.2	0.8	2.2702	143.611	4.94	8.72	9.26	9.26	6.95	10.34	66.29	52.59	86.96	57.17
28	73	1.6	28.5156	5.5	11.8	0.8	6.6572	417.379	4.95	9.17	11.8	9.95	7.18	30.26	150.7	208.5	279.5	194.5
34	46	1.59	18.1955	4.6	11.7	0.8	0.836	83.6	4.5	6.5	9.49	10.13	6.47	4.18	19.49	28.91	40.33	18.11
38	54.5	1.62	20.7667	5.2	13.3	0.8	0.698231	135.439	4.07	7.46	9.46	9.26	7.12	3.86	35.45	40.53	36.52	22.64
29	65	1.61	25.0762	4.6	10.4	0.8	2.20421	237.66	4.44	7.53	10.68	10.27	7.78	11.17	45.68	70.59	107.6	67.25
30	61.5	1.62	23.4339	4.9	12.6	0.8	2.92732	162.767	5.09	8.99	10.15	8.59	5.98	12.94	94.31	58.81	103.8	34.9
29	70.5	1.63	26.5347	5.8	12.2	0.8	4.18121	156.901	5.63	7.36	8.44	6.48	8.42	16.71	39.82	49.56	39.49	103.1
37	68.5	1.63	25.7819	4.8	10.9	0.8	1.42487	173.412	4.35	6.43	8.64	8.61	6.37	7.37	23.44	34.92	27.21	31.17
31	59.5	1.58	23.8343	4.9	11.4	0.8	1.46511	111.04	4.75	8.18	9.24	10.14	5.57	6.94	65.24	53.9	98.62	20.44
40	75	1.55	31.2175	6.4	14.2	0.8	7.19861	191.471	6.22	8.73	12.06	12.67	11.23	26.04	69.16	101.9	170.3	135.1
32	66	1.6	25.7812	4.9	10.8	0.8	3.35269	361.489	4.44	8.17	9.41	8.98	4.96	16.99	95.46	97.92	124	27.27
29	62.4	1.55	25.9729	5.2	12.2	0.8	2.85159	71.2676	6.34	7.13	9.31	9.42	8.08	10.12	20.94	40.18	55.27	54.67
28	54	1.58	21.6311	4.7	10.2	0.8	1.97768	6285	3.54	5.61	9.3	9.01	4.39	12.57	26.9	49.44	87.83	17.18
37	80	1.6	31.25	5.4	10.2	0.8	2.16736	109.474	5.21	7.98	10.02	8.4	7.38	9.36	22.83	40.73	55.69	52.1
34	90	1.63	33.8741	5.1	11.5	0.8	2.5312	387.429	4.2	6.77	8.99	8.96	5.66	13.56	117	226.2	351.4	117.4
29	69	1.67	24.7409	5.5	11	0.8	3.37403	217.324	4.92	7.19	9.56	8.75	6.78	15.43	78.62	166.7	181.8	101.9
27	82.5	1.62	31.4358	5.8	12.5	0.9	1.49502	103.731	4.84	6.43	8.56	6.95	5.51	6.95	26.1	47.03	43.8	21.11
24	67	1.7	23.1834	5	14.2	0.9	0.842684	113.59	4.28	8.77	9.36	7.33	3.64	4.43	79.97	49.67	29.54	6.89
22	51	1.55	21.2279	5.2	14.6	0.9	1.0562	73.2836	4.84	6.32	9.3	8.13	5.09	4.91	17.7	29.34	28.69	8.71
29	67	1.55	27.8876	5.4	11.6	0.9	0.964138	187.018	4.07	6.78	8.16	7.3	5.87	5.33	56.34	67.74	60.21	34.34
28	67	1.64	24.9108	4.6	12.1	0.9	1.96703	189.709	4.53	5.5	7.24	5.16	4.63	9.77	17.5	38.85	15.97	11.03
22	68	1.54	28.6726	5.1	11.2	0.9	2.19766	202.243	4.57	7.1	6.68	4.9	4.61	10.82	57.32	41.12	15.84	8.09
33	65	1.53	27.7671	5.5	10	0.9	1.56163	123.306	4.71	7.24	6.8	5.65	5.21	7.46	28.44	12.6	11.22	6.24
28	86	1.68	30.4705	5.5	10.8	0.9	6.04459	556.262	4.57	6.6	7.64	5.65	4.36	29.76	110.1	179.9	105.1	32.69
34	66	1.5	29.3333	5	10.9	0.9	2.16028	160.472	4.77	7.06	7.23	7.01	7.16	10.19	45.6	53.62	72.95	85.37
36	78	1.56	32.0513	5.3	11.6	0.9	2.06592	262.439	4.32	6.81	8.19	6.31	4.31	10.76	88.13	128.1	77.44	23.27
28	53	1.53	22.6409	4.9	13.5	0.9	0.681253	85.3012	4.33	6.89	7.14	6.15	2.87	3.54	65.83	78.58	45.2	3.21
27	57	1.55	23.7253	5.1	11.3	0.9	0.879751	83.8462	4.54	8.11	9.58	7.72	5.2	4.36	59.74	107.4	93.11	23.28
27	67	1.62	25.5296	5.3	11.9	0.9	2.00385	359.672	4.11	7.22	9.29	6.89	5.84	10.97	55.61	97.41	106.6	53.94
30	53	1.55	22.0604	4.8	12.1	0.9	3.21294	273.333	4.64	8.37	7.86	6.7	4.87	15.58	54.93	58.75	28.46	27.22
28	75	1.65	27.5482	4.9	10.9	0.9	2.35993	222.286	4.55	6.66	7.39	5.37	6.53	11.67	92.71	90.01	30.78	55.85
30	67	1.67	24.0238	5.1	11.4	0.9	1.35686	327.234	3.97	8.56	9.93	7.46	3.77	7.69	84.64	89.14	55.14	9.88
30	60	1.55	24.974	5.1	11.3	0.9	1.94331	118.649	4.98	8.2	9.31	5.16	5.19	8.78	65.93	77.67	10.59	20.79
30	60	1.63	22.5827	4.8	12.6	0.9	0.72128	122.5	4.14	8.28	8.85	5.84	2.36	3.92	102.3	139.3	65.39	5.73
33	66	1.7	22.8374	4.9	14.3	0.9	0.50764	56.9231	4.41	7.03	8.23	8.04	5.32	2.59	25.67	36.17	39.34	10.26
31	83	1.67	29.7608	5.2	10.6	0.9	2.828	138.514	5.25	6.71	5.97	4.95	4.69	12.12	54.94	27.97	28.95	22.59
32	61	1.53	26.0584	5	12.9	0.9	0.901307	77.5221	4.63	6.86	9.49	8.9	5.13	4.38	18.86	19.25	62.87	34.18
29	70	1.58	28.0404	5.3	11.9	0.9	4.39852	308.12	4.83	10.31	12.39	9.33	4.82	20.49	102.8	163.5	222.1	48.57
31	55	1.52	23.8054	4.8	11.1	0.9	1.50333	148.515	4.51	7.41	8.78	8.71	7.29	7.5	50.15	51.16	49.85	43.7
28	66	1.62	25.1486	5.2	11.9	0.9	2.25047	207.103	4.57	8.62	10.94	9.09	6.95	11.08	80.18	112	111.1	45.43
27	47	1.6	18.3594	5	13.4	1	1.37337	169.524	4.34	7.47	9.24	7.47	7.13	7.12	78.33	86.65	56.38	48.08
41	68	1.55	28.3039	5.3	11.4	1	3.44352	309.725	4.59	9.07	9.97	7.83	5.99	16.88	133.8	170.6	178.4	143
35	60	1.56	24.6548	5.6		1	1.80235	120.435	4.88	7.43	8.47	7.36	3.98	8.31	59.63	60.71	67.24	10.22
22	58	1.6	22.6562	5.3	10.6	1	1.2832	282.353	4.01	5.79	6.42	5.13	6.51	7.2	54.34	41.81	22.34	43.4
33	69	1.7	23.8754	4.4	11	1	0.6622	208.108	3.87	7.46	7.47	5.36	2.8	3.85	72.63	79.32	46.15	3.06
23	58	1.6	22.6562	4.6	12.7	1	1.8734	228	4.35	7.01	8	7.42	5.15	9.69	67.7	88.75	107.2	46.08
31	61	1.6	23.8281	4.7	12.7	1	1.5364	260.938	4.14	6.41	7.37	7.76	6.09	8.35	73.36	62.66	114.5	83.17
37	82	1.62	31.2452	4.8	11	1	4.29	569.62	4.29	7.55	9.32	8.1	5.69	22.5	161.8	189.6	208.6	88.19
31	56	1.63	21.0772	4.5	13.1	1	1.06304	102.524	4.53	6.49	6.67	5.51	4.88	5.28	55.79	43.39	57.37	27.09
29	65.5	1.7	22.6644	5	11.5	1	1.67803	195.909	4.38	7.57	9.24	7.76	6.81	8.62	97.04	117.5	93.11	61.5
35	59	1.55	24.5578		12.9	1	1.281	175.325	4.27	7.57	7.36	3.81	3.19	6.75	36.16	45.54	9.91	3.63
34	75	1.66	27.2173	5.3	13	1	1.66837	197.471	4.37	6.98	8.51	5.21	3.28	8.59	78.8	120.4	75.13	12.18
27	56.5	1.67	20.2589	4.9	11.2	1	0.549	110.909	4.05	7.72	9.36	6.9	5.89	3.05	31.65	26.62	23.53	26.08
28	54	1.6	21.0938		12.8	1	0.901333	260	3.9	6.66	8.33	7.16	6.95	5.2	42.8	51.57	46.61	60.42
34	78	1.64	29.0006	5.1	11.9	1	3.8179	214.051	5.08	10.62	10.82	9	4.16	16.91	100.1	112.8	170.3	42.95
40	81	1.6	31.6406	5.6	12.2	1	2.60427	242.453	4.56	7.8	10.13	7.11	4.89	12.85	48.56	64.08	52.79	19.09
32	71.5	1.6	27.9297	5.2	11.7	1	3.19615	353.696	4.42	7.98	10.46	9.44	6.34	16.27	78.12	137.4	165	103.5
31	69.5	1.68	24.6244	5.5	11	1	2.95083	124.082	5.46	7.83	10.02	7.16	4.9	12.16	52.95	69.76	61.54	18.36
36	67	1.63	25.2174	5.4	10.9	1	1.93303	200.619	4.47	6.49	8.8	8.63	5.95	9.73	47.74	65.88	82.86	25.31
30	52	1.59	20.5688	4.6	11.5	1	1.42649	111.475	4.72	10.32	9.1	9.06	5.61	6.8	62.49	59.57	88.47	26.01
30	81	1.65	29.7521	5.1	9.6	1	8.7642	395.591	5.36	7.63	8.47	7.65	4.9	36.79	95.23	156.2	195.5	47.97
32	64	1.57	25.9645	5.1	12.1	1	1.88352	128.235	4.86	8.78	11.27	7.37	7.24	8.72	45.61	84.91	78.07	54.8
29	64	1.62	24.3865	5.1	12.7	1	2.18889	93.9896	5.43	6.58	8.88	8.26	4.24	9.07	23.32	54.62	56.69	11.7
31	73.5	1.64	27.3275	5	13.2	1	0.900933	75	4.66	7.28	10.24	9.09	5.27	4.35	32.59	55.98	75.46	19.19
29	51	1.56	20.9566	5	12.2	1	1.20932	135.604	4.41	7.94	10.65	7.07	5.97	6.17	55.04	101.2	65.39	42.25
36	72.5	1.58	29.0418	5.3	10.1	1	1.98734	126.853	4.93	9.32	10.96	7.13	3.35	9.07	127.1	158.4	112.7	12.56
25	61	1.65	22.4059	5.2	12.8	1.1	1.30436	74.359	5.06	7.62	9.82	6.59	5.26	5.8	15.97	27.85	36.9	25.82
30	67.5	1.6	26.3672	5.4	11	1.1	4.82915	319.712	4.89	9.46	9.54	8.16	6.1	22.22	189.6	215.3	249.1	132.2
30	59	1.59	23.3377		13.2	1.1	0.584018	661.818	3.61	5.79	7.36	5.89	3.44	3.64	51.08	69.87	49.51	4.85
33	60	1.68	21.2585	4.4	12.1	1.1	0.417316	127.368	3.88	6.12	9	6.49	3.86	2.42	22.79	54.63	35.23	6.49
29	64	1.64	23.7954	4.3	11.5	1.1	1.87271	170.37	4.58	7.95	8.76	8.16	6.67	9.2	73.42	69.07	92.08	51.52
29	56	1.65	20.5693	4.5	12.3	1.1	0.268951	95.7576	3.83	5.33	7.65	5.86	4.17	1.58	14.44	34.89	32.34	11.83
32	61	1.54	25.721	4.8	11.5	1.1	2.03118	216.211	4.45	7.5	8.72	6.86	6.75	10.27	129.7	156.5	120	104.8
30	62.5	1.58	25.0361	5.4	11.6	1.1	1.38919	160	4.39	7.39	9.04	8.08	6.75	7.12	76.58	89.58	98.71	77.21
27	80	1.7	27.6817	5.2	16	1.1	2.29644	254.13	4.42	7.95	9.18	7.3	7.76	11.69	60.45	73.17	106.3	141.1
30	64	1.63	24.0882	4.3	13.2	1.1	2.1178	170.756	4.69	7.74	9.62	5.47	3.71	10.16	80.53	94.86	25.13	7.34
27	67	1.66	24.3141	4.9	11.5	1.1	2.3576	354.93	4.21	7.52	6.93	6.38	5.56	12.6	81.65	65.02	66.72	55.96
23	53	1.6	20.7031	5.4	15.6	1.1	1.25238	86.0741	4.85	6.35	7.2	6.66	3.53	5.81	45.82	83.19	63.48	12.63
26	79	1.65	29.0174	5.2	11.5	1.1	2.43467	313.827	4.31	7.04	9.13	7.18	3.65	12.71	130	228.5	183.6	24.56
28	64	1.63	24.0882	5.1	9.5	1.1	0.829369	111.795	4.28	6.71	9.04	7.44	3.73	4.36	38.78	73.24	77.86	10.6
30	58	1.63	21.83	4.8	12.6	1.1	0.92004	90.8911	4.51	7.78	7.29	5.6	5.13	4.59	92.38	113.9	73.16	29.6
29	59.5	1.62	22.6718		10.1	1.1	1.66258	170.408	4.48	5.79	6.69	6.48	6.27	8.35	70.23	77.12	63.93	66.58
24	61	1.65	22.4059	4.4	13.5	1.1	1.49333	716.8	3.75	7.48	7.38	6.61	3.15	8.96	94.54	95.93	117.8	14.81
33	57.5	1.6	22.4609	4.9	12	1.1	0.893	130.137	4.23	9.03	10.6	9.07	3.74	4.75	116.9	146.3	161	16.61
37	64.5	1.58	25.8372	5.1	10.6	1.1	1.1528	306.977	3.93	6.53	8.55	10.68	6.56	6.6	52.91	60.64	83.75	73.74
33	63	1.58	25.2363	5.3	11	1.1	1.56089	92.8477	5.01	8.69	11.38	9.97	6.69	7.01	33.24	36.75	56.66	47.52
29	66.5	1.6	25.9766		12	1.1	1.78796	176.634	4.51	8.21	10.02	6.52	6.9	8.92	74.59	118.3	73.7	78.43
23	52	1.55	21.6441	5.1	13	1.1	1.16281	63.6025	5.11	8.29	9.27	7.41	6.06	5.12	17.47	15.92	19.41	9.22
24	60	1.56	24.6548	5.4	13.3	1.1	2.43036	191.901	4.71	6.97	10.15	7.9	6.19	11.61	46.15	114.4	105	56.11
29	100	1.65	36.7309	5.3	13.4	1.1	0.309	16.3636	5.15	10.35	10.68	6.61	6.49	1.35	79.98	113.3	81.01	64.66
33	68	1.68	24.093	4.9	13.5	1.1	0.609653	42.7068	4.83	7.62	8.21	8.57	4.77	2.84	52.19	50.9	65.54	8.43
34	63	1.57	25.5588	4.9	10	1.2	0.892	89.2	4.5	7.44	8.6	6.46	3.58	4.46	51.56	69.59	67.58	7.43
26	62.5	1.62	23.815	5.2	11.1	1.2	0.722164	93.0864	4.31	8.27	8.42	7.32	5.37	3.77	83.37	104.5	108.3	42.15
26	58	1.6	22.6562	4.9	11.1	1.2	2.45496	182.362	4.77	8.13	9.59	8.13	6.99	11.58	82.08	143.9	138.5	102.6
25	50	1.56	20.5457	4.9	10.5	1.2	0.195716	23.4884	4.36	5.39	5.42	4.55	4.15	1.01	28.24	65.33	62.92	26.21
33	65	1.55	27.0552	4.7	10.2	1.2	1.98699	309.275	4.19	7.36	7.18	5.71	3.13	10.67	111.2	135.8	111.3	12.66
31	60	1.62	22.8624	4.4	9.9	1.2	1.28153	238.983	4.09	6.76	7.39	6.4	3.79	7.05	100.1	71.91	80.15	6.03
30	68	1.55	28.3039	5.1	11.3	1.2	1.3708	142.268	4.47	7.55	8.13	7.76	7.06	6.9	83.94	79.6	120.6	79.21
29	63.5	1.6	24.8047	5.3	11.2	1.2	2.93408	420.811	4.24	7.93	7.9	6.26	3.63	15.57	92.46	79.24	73.74	14.85
28	58.5	1.64	21.7504	4.5	12.8	1.2	0.562889	79.4667	4.25	7.37	8.9	5.43	3.54	2.98	30.29	38.56	13.96	1.85
30	55	1.58	22.0317	5.1	15.1	1.2	2.24982	236.458	4.46	8.79	7.35	6.32	7.85	11.35	103.3	64.49	40.25	58.03
27	55	1.63	20.7008	4.7	11.3	1.2	0.979876	120.952	4.34	7.09	8.68	8	6.48	5.08	39.4	60.92	52.71	36.5
32	75	1.65	27.5482	5.1	13	1.2	1.34016	170.244	4.32	5.22	7.65	6.78	4.67	6.98	21.6	37.79	53.17	16.15
29	50	1.6	19.5312	4.8	12.9	1.2	0.574	105	4.1	6.94	7.95	3.88	3.58	3.15	34.86	45.26	8.23	2.2
32	68	1.58	27.2392	4.6	11.8	1.2	1.20949	230	4.08	6.7	7.42	7.82	5.48	6.67	57.42	42.46	62.16	22.15
29	66.5	1.62	25.3391	5.1	11.8	1.2	2.97929	206.716	4.84	8.3	11.63	10.25	7.83	13.85	75.72	146.5	172.9	117.6
34	74	1.67	26.5338	5.6	12.4	1.2	6.8076	280.402	5.49	12.02	13.24	6.97	5.23	27.9	229.6	519.2	246.4	91.15
27	51	1.6	19.9219	5	11.9	1.2	0.866133	88.7755	4.48	8.93	10.31	9.72	3.23	4.35	36.51	43.45	72.56	7.76
24	60	1.55	24.974	5.9	11.6	1.2	4.28904	156.866	5.67	6.87	9.53	5.46	4.66	17.02	42.61	66.34	34.11	15.53
31	68	1.55	28.3039	4.6	11.5	1.2	2.6176	188.769	4.8	9.42	10.11	7.91	2.88	12.27	208.8	189.5	248.8	20.77
38	68	1.6	26.5625	5.4	12.3	1.2	1.75784	96.1491	5.11	7.84	8.4	5.45	3.8	7.74	44.94	43.51	13.73	6.57
26	46	1.58	18.4265	5.3	9.4	1.3	3.9687	769.825	4.07	7.39	8.65	7.04	4.06	21.94	107.8	144.7	183.7	42.56
26	77	1.6	30.0781		10.9	1.3	3.47603	248.244	4.81	6.31	7.72	5.69	5.39	16.26	46.84	78.69	70.56	53.5
34	64	1.6	25	5	11.5	1.3	1.39129	182	4.3	6.68	9.18	6.68	3.69	7.28	40.79	66.38	75.15	19.26
27	60	1.64	22.3081	5.1	11.3	1.3	1.31205	153.182	4.38	7.45	6.66	6.68	6.72	6.74	52.47	49.91	59.79	55.85
36	60	1.56	24.6548			1.3	1.12355	96.6372	4.63	7.32	7.31	5.16	4.39	5.46	54.03	76.41	38.64	15.12
33	57.5	1.6	22.4609	5	12.3	1.3	0.9152	66	4.8	8.19	9.26	8.01	3.81	4.29	40.57	49.28	53.65	7.67
29	67	1.64	24.9108	5.3	12.1	1.3	0.945378	100.632	4.45	6.57	9.19	7.79	7.3	4.78	48.77	71.81	70.69	65.24
29	63	1.62	24.0055	4.8	11.6	1.3	1.8605	169.259	4.58	8.17	8.07	5.53	8.51	9.14	51	49.81	23.66	86.7
29	57	1.63	21.4536	4.8	11.2	1.3	0.665196	160.426	3.97	6.03	6.96	6.2	4.44	3.77	30.86	52.37	51.91	19.73
26	58	1.58	23.2335	5.2	12.6	1.3	1.24518	232.203	4.09	6.69	7.7	6.7	6.14	6.85	70.5	78.38	81.62	51
29	72	1.6	28.125	5.2	11.5	1.3	2.00284	140.301	4.83	7.69	8.06	6.76	4.18	9.33	86.09	71.11	52.31	2.28
29	60	1.55	24.974			1.3	4.08024	277.794	4.86	7.65	8.19	7.22	7.58	18.89	97.63	120.3	75.68	88
36	64.5	1.6	25.1953	4.7	12.7	1.3	1.09001	95.8559	4.61	7.93	8.83	6.6	4.44	5.32	31.09	31.41	31.33	11.16
25	60	1.61	23.1473	4.8	13.3	1.3	0.354133	59.0769	4.15	7.22	8.54	7.38	4.41	1.92	20.99	30.25	34.11	13.16
27	64	1.6	25	5.1	11.6	1.3	1.10222	248	4	5.83	8.91	7.45	5.21	6.2	46.34	89.43	85.38	32.97
36	64.5	1.65	23.6915	5	12.6	1.3	1.65292	519.459	3.87	7.54	9.76	10.15	6.86	9.61	38.01	58.36	86.51	47.22
37	69	1.64	25.6544	4.9	11.1	1.3	1.87269	201.915	4.44	6.8	13.29	9.14	4.83	9.49	57.29	58.04	72.29	12.09
31	64	1.55	26.6389	4.9	10.3	1.3	2.28592	180.496	4.71	7.66	10.06	7.4	6.85	10.92	82.19	84.4	55.67	56.37
33	56	1.56	23.0112	5.2	12.6	1.3	1.4652	91.8621	4.95	8.78	10.64	8.07	4.99	6.66	63.38	74.49	80.53	17.07
25	59	1.65	21.6713	5.5	11.9	1.4	1.40027	180.494	4.31	7.63	8.3	7.97	7.67	7.31	45.63	48.15	53.64	69.65
22	56	1.6	21.875	4.9	10.5	1.4	1.46844	253.968	4.13	6.14	6.94	5.87	3.86	8	97.15	110.7	92.54	10.77
29	69.5	1.7	24.0484	4.7	10.9	1.4	1.929	183.846	4.54	7.12	8.57	6.51	5.78	9.56	65.89	75.05	56.28	35.07
26	59	1.6	23.0469	5.1	11	1.4	3.54611	230.496	4.91	8.52	9.01	6.09	3.34	16.25	87.73	126	82.19	9.75
29	62	1.7	21.4533	4.7	12.6	1.4	0.9424	79.3043	4.65	8.06	8.58	7.43	6.35	4.56	57.03	71.89	71.81	56.76
30	65.5	1.6	25.5859	5.4	12.2	1.4	1.46722	111.2	4.75	7.08	5.53	4.18	4.3	6.95	44	16.85	5.99	4.52
38	66.5	1.56	27.3258	4.9	13.8	1.4	1.53429	95.3425	4.96	7.54	9.52	6.76	4.34	6.96	32.16	43.38	28.36	8.23
32	68	1.57	27.5873	4.9	13	1.4	1.81844	209.438	4.39	6.79	7.44	7.59	3.08	9.32	69.06	86.34	168.6	9.96
28	54.5	1.59	21.5577	5.1	13	1.4	0.5376	185.294	3.84	7.4	6.93	7.18	5.03	3.15	77.69	44.67	63.54	18.63
27	61	1.58	24.4352	4.6	12	1.4	0.287187	517.143	3.57	6.1	8.61	6.4	3.98	1.81	30.66	53.6	36.67	6.52
34	48	1.65	17.6309	4.7	10.9	1.4	1.10868	191.746	4.13	7.73	10.98	7.39	5.13	6.04	65.15	115.4	122.1	30.93
38	80	1.64	29.7442	5.6	11	1.4	2.56813	141.625	5.1	7.18	10.04	9.03	7.52	11.33	49.8	79.11	62.31	68.64
23	90.5	1.6	35.3516	5.4	12.4	1.4	2.6904	144.785	5.13	7.21	9.88	8.13	5.9	11.8	62.92	141.3	178.6	63.9
32	99	1.65	36.3636			1.4	9.64523	540.759	5.08	9	12.74	11.22	6.71	42.72	151.1	328.1	581
32	51	1.65	18.7328	5.1	11.2	1.5	2.208	196.364	4.6	6.91	6.69	5.3	7.96	10.8	36.43	38.98	15.16	72.62
29	63	1.6	24.6094	5.4	12	1.5	1.93643	164.737	4.64	6.63	6.97	4.52	3.03	9.39	70.34	98.11	51.01	5.69
38	69	1.56	28.3531	5.4	11.6	1.5	2.14827	200	4.56	8.33	9.13	7.62	6.11	10.6	101	102.1	101.4	72.25
22	55	1.66	19.9594	5	12.9	1.5	1.15543	203.548	4.12	5.74	7.94	5.82	5.44	6.31	36.47	52.86	48.01	34.94
33	62	1.62	23.6244	5.1	11.7	1.5	0.739978	1876	3.55	5.53	8.57	7.4	5.62	4.69	41.17	91.07	89.99	49.35
31	70.5	1.65	25.8953	5.5	12.5	1.5	3.03536	285.905	4.55	7.25	9.3	6.5	3.7	15.01	93.85	138.8	94.61	21.09
35	66	1.67	23.6652	5.2	11.1	1.5	1.56238	87.5949	5.08	8.31	11.25	9.37	7.07	6.92	52.43	78.47	78.29	47.89
33	75	1.6	29.2969	5.8	12.6	1.5	6.29317	239.242	5.61	7.63	11.03	9.84	7.18	25.24	81.23	127	179.3	93.48
31	63	1.67	22.5896	4.7	12.7	1.5	1.52073	148.431	4.52	9.08	10.62	7.21	4.78	7.57	49.25	67.02	75.73	15.84
30	58	1.55	24.1415	5	11.9	1.5	1.71915	163.846	4.54	8.9	9.97	8.91	6.75	8.52	42.33	73.28	107.2	68.94
32	48	1.58	19.2277	5.1	13	1.5	4.75726	221.099	5.32	9.06	9.36	7.75	4.9	20.12	105.4	112.4	118.1	26.84
27	85	1.75	27.7551	6.9	12.3	1.5	2.62456	70.9294	6.19	11.25	14.58	10.95	5.31	9.54	65.5	101.2	128.4	27.12
31	77.5	1.58	31.0447	6.3	14.6	1.5	4.68173	75.9474	7.3	8.56	12.28	10.33	7.49	14.43	16.03	32.76	39.9	27.49
31	56	1.62	21.3382	5.1	11.7	1.6	1.17792	84.1221	4.81	7.31	9.11	7.52	6.41	5.51	80.76	150.2	104.5	46.55
32	74	1.61	28.5483	6.1	11.1	1.6	1.60328	298.983	4.09	8.09	8.32	7.9	4.58	8.82	81.73	83.19	98.14	10.38
29	54	1.5	24	6.1	12.1	1.6	2.67662	64.8966	6.4	7.85	7.15	5.52	3.13	9.41	105.8	64.48	41.04	5.26
28	54	1.64	20.0773	6.5	13.3	1.6	0.813618	67.0085	4.67	7.15	10.47	8.6	3.63	3.92	22.53	46.31	15.07	3.86
31	65	1.58	26.0375	6.9	9.7	1.6	1.95289	99.4118	5.2	7.51	10.28	7.39	5.37	8.45	68.84	84.58	76.77	40.78
29	50	1.6	19.5312	6.4	11.8	1.6	1.58988	130.94	4.67	6.87	9.7	9.21	4.28	7.66	28.95	52.17	40.94	9.39
33	58	1.65	21.3039	6.9	13	1.6	0.55484	73.6709	4.29	5.69	10.51	9.56	5.69	2.91	24.66	38.31	31.73	28.92
35	64	1.56	26.2985	5.3	11	1.6	2.25804	104.945	5.32	8.39	8.56	7.8	4.6	9.55	87.37	89.01	104.7	15.02
31	59.5	1.53	25.4176	5.2	10.6	1.6	1.45799	300.741	4.04	7.39	10.6	9.44	7.07	8.12	52.76	85.54	107.3	69.09
32	50	1.57	20.2848	5	13.1	1.6	1.58672	231.233	4.23	7.08	8.32	8.64	6.92	8.44	44.86	63.34	71.98	58.67
40	56	1.53	23.9224	4.5	11.8	1.7	1.2984	56.5445	5.41	8.65	9.12	6.42	3.54	5.4	67.95	116.1	68.02	8.3
29	54	1.51	23.6832	4.9	11.2	1.7	1.10258	120.43	4.43	8.31	9.49	8.81	3.56	5.6	65.67	90.89	68.04	7.56
32	54.5	1.5	24.2222	4.7	11.4	1.7	0.870613	75.7143	4.62	6.82	7.33	5.78	5.87	4.24	81.42	50.67	28.4	30.52
28	58	1.58	23.2335	5.5	12.5	1.7	2.10368	195.849	4.56	8.05	10.8	6.97	6.08	10.38	75.3	110.6	53.09	36.95
30	65	1.6	25.3906	6	12.1	1.7	2.03225	135.797	4.88	7.55	9.82	8.95	4.18	9.37	53.69	69.84	32.73	10.96
28	70	1.64	26.0262	7.1		1.8	2.92628	206.97	4.82	7.07	10.36	8.6	3.74	13.66	114.9	128.7	25.18	4.86
32	76	1.66	27.5802	5.5	10.5	1.8	2.66851	126.816	5.29	7.42	8.93	6.45	6.66	11.35	62.16	77.11	63.73	86.25
25	63	1.6	24.6094	5.2	11	1.8	2.67107	307.64	4.39	11.45	13.49	10.32	5.03	13.69	204	167.4	209.4	43.39
30	64.5	1.69	22.5832	5.4	10.5	1.8	3.40853	208.108	4.98	7.93	9.59	9.17	7.01	15.4	106.8	301.8	355.1	182.5
30	68	1.64	25.2826	4.8	12.9	1.8	1.55936	170.323	4.43	9.19	10.71	9.25	5.74	7.92	67.99	86.58	81.52	22.02
27	74	1.56	30.4076	6.2	12	1.9	5.02781	299.073	5.01	8.76	11.07	12.1	8.01	22.58	71.4	91.86	151.6	109.6
39	62	1.5	27.5556	6.7	11	2	2.5916	768.718	3.89	8.5	10.42	7.39	3.54	14.99	181.7	216.8	171.2	21.62
31	59	1.57	23.9361	4.8	11.2	2	2.2889	231.717	4.49	6.16	8.3	8.98	7.77	11.47	61.6	91.38	183.1	154.5
29	52.5	1.66	19.0521	6.5	12.6	2.1	3.12032	95.2227	5.97	6.39	8.02	6.5	5.37	11.76	31.42	40.99	42.03	22.14
24	57	1.6	22.2656	5	10.9	2.5	1.00772	174.286	4.13	7.73	9.71	9.06	4.81	5.49	62.59	81.92	104.6	29.24

## Sheet: Sheet2
出院科室
东产科
东产科
东产科
东产科
东产科
东产科
东产科
东产科
东产科
东产科
东产科
东产科
东产科
东产科
东产科
东产科
东产科
东产科
东产科
东产科
东产科
东产科
东产科
东产科
东产科
东产科
东产科
东产科
东产科
东产科
东产科
东产科
东产科
东产科
东产科
东产科
东产科
东产科
东产科
东产科
东产科
东产科
东产科
东产科
东产科
东产科
东产科
东产科
东产科
东产科
东产科
东产科
东产科
东产科
东产科
东产科
东产科
东产科
东产科
东产科
东产科
东产科
东产科
东产科
东产科
东产科
东产科
东产科
东产科
东产科
东产科
东产科
东产科
东产科
东产科
东产科
东产科
东产科
东产科
东产科
东产科
东产科
东产科
东产科
东产科
东产科
东产科
东产科
东产科
东产科
东产科
东产科
东产科
东产科
东产科
东产科
东产科
东产科
东产科
东产科
东产科
东产科
东产科
东产科
东产科
东产科
东产科
东产科
东产科
东产科
东产科
东产科
东产科
东产科
东产科
东产科
东产科
东产科
东产科
东产科
东产科
东产科
东产科
东产科
东产科
东产科
东产科
东产科
东产科
东产科
东产科
东产科
东产科
东产科
东产科
东产科
东产科
东产科
东产科
东产科
东产科
东产科
东产科
东产科
东产科
东产科
东产科
东产科
东产科
东产科
东产科
东产科
东产科
东产科
东产科
东产科
东产科
东产科
东产科
东产科
东产科
东产科
东产科
东产科
东产科
东产科
东产科
东产科
东产科
东产科
东产科
东产科
东产科
东产科
东产科
东产科
东产科
东产科
东产科
东产科
东产科
东产科
东产科
东产科
东产科
东产科
东产科
东产科
东产科
东产科
东产科
东产科
东产科
东产科
东产科
东产科
东产科
东产科
东产科
东产科
东产科
东产科
东产科
东产科
东产科
东产科
东产科
东产科
东产科
东产科
东产科
东产科
东产科
东产科
东产科
东产科
东产科
东产科
东产科
东产科
东产科
东产科
东产科
东产科
东产科
东产科
东产科
东产科
东产科
东产科
东产科
东产科
东产科
东产科
东产科
东产科
东产科
东产科
东产科
东产科
东产科
东产科
东产科
东产科
东产科
东产科
东产科
东产科
东产科
东产科
东产科
东产科
东产科
东产科
东产科
东产科
东产科
东产科
东产科
东产科
东产科
东产科
东产科
东产科
东产科
东产科
东产科
东产科
东产科
东产科
东产科
东产科
东产科
东产科
东产科
东产科
东产科
东产科
东产科
东产科
东产科
东产科
东产科
东产科
东产科
东产科
东产科
东产科
东产科
东产科
东产科
东产科
东产科
东产科
东产科
东产科
东产科
东产科
东产科
东产科
东产科
东产科
东产科
东产科
东产科
东产科
东产科
东产科
东产科
东产科
东产科
东产科
东产科
东产科
东产科
东产科
东产科
东产科
东产科
东产科
东产科
东产科
东产科
东产科
东产科
东产科
东产科
东产科
东产科
东产科
东产科
东产科
东产科
东产科
东产科
东产科
东产科
东产科
东产科
东产科
东产科
东产科
东产科
东产科
东产科
东产科
东产科
东产科
东产科
东产科
东产科
东产科
东产科
东产科
东产科
东产科
东产科
东产科
东产科
东产科
东产科
东产科
东产科
东产科
东产科
东产科
东产科
东产科
东产科
东产科
东产科
东产科
东产科
东产科
东产科
东产科
东产科
东产科
东产科
东产科
东产科
东产科
东产科
东产科
东产科
东产科
东产科
东产科
东产科
东产科
东产科
东产科
东产科
东产科
东产科
东产科
东产科
东产科
东产科
东产科
东产科
东产科
东产科
东产科
东产科
东产科
东产科
东产科
东产科
东产科
东产科
东产科
东产科
东产科
东产科
东产科
东产科
东产科
东产科
东产科
东产科
东产科
东产科
东产科
东产科
东产科
东产科
东产科
东产科
东产科
东产科
东产科
东产科
东产科
东产科
东产科
东产科
东产科
东产科
东产科
东产科
东产科
东产科
东产科
东产科
东产科
东产科
东产科
东产科
东产科
东产科
东产科
东产科
东产科
东产科
东产科
东产科
东产科
东产科
东产科
东产科
东产科
东产科
东产科
东产科
东产科
东产科
东产科
东产科
东产科
东产科
东产科
东产科
东产科
东产科
东产科
东产科
东产科
东产科
东产科
东产科
东产科
东产科
东产科
东产科
东产科
东产科
东产科
东产科
东产科
东产科
东产科
东产科
东产科
东产科
东产科
东产科
东产科
东产科
东产科
东产科
东产科
东产科
东产科
东产科
东产科
东产科
东产科
东产科
东产科
东产科
东产科
东产科
东产科
东产科
东产科
东产科
东产科
东产科
东产科
东产科
东产科
东产科
东产科
东产科
东产科
东产科
东产科
东产科
东产科
东产科
东产科
东产科
东产科
东产科
东产科
东产科
东产科
东产科
东产科
东产科
东产科
东产科
东产科
东产科
东产科
东产科
东产科
东产科
东产科
东产科
东产科
东产科
东产科
东产科
东产科
东产科
东产科
东产科
东产科
东产科
东产科
东产科
东产科
东产科
东产科
东产科
东产科
东产科
东产科
东产科
东产科
东产科
东产科
东产科
东产科
东产科
东产科
东产科
东产科
东产科
东产科
东产科
东产科
东产科
东产科
东产科
东产科
东产科
东产科
东产科
东产科
东产科
东产科
东产科
东产科
东产科
东产科
东产科
东产科
东产科
东产科
东产科
东产科
东产科
东产科
东产科
东产科
东产科
东产科
东产科
东产科
东产科
东产科
东产科
东产科
东产科
东产科
东产科
东产科
东产科
东产科
东产科
东产科
东产科
东产科
东产科
东产科
东产科
东产科
东产科
东产科
东产科
东产科
东产科
东产科
东产科
东产科
东产科
东产科
东产科
东产科
东产科
东产科
东产科
东产科
东产科
东产科
东产科
东产科
东产科
东产科
东产科
东产科
东产科
东产科
东产科
东产科
东产科
东产科
东产科
东产科
东产科
东产科
东产科
东产科
东产科
东产科
东产科
东产科
东产科
东产科
东产科
东产科
东产科
东产科
东产科
东产科
东产科
东产科
东产科
东产科
东产科
东产科
东产科
东产科
东产科
东产科
东产科
东产科
东产科
东产科
东产科
东产科
东产科
东产科
东产科
东产科
东产科
东产科
东产科
东产科
东产科
东产科
东产科
东产科
东产科
东产科
东产科
东产科
东产科
东产科
东产科
东产科
东产科
东产科
东产科
东产科
东产科
东产科
东产科
东产科
东产科
东产科
东产科
东产科
东产科
东产科
东产科
东产科
东产科
东产科
东产科
东产科
东产科
东产科
东产科
东产科
东产科
东产科
东产科
东产科
东产科
东产科
东产科
东产科
东产科
东产科
东产科
东产科
东产科
东产科
东产科
东产科
东产科
东产科
东产科
东产科
东产科
东产科
东产科
东产科
东产科
东产科
东产科
东产科
东产科
东产科
东产科
东产科
东产科
东产科
东产科
东产科
东产科
东产科
东产科
东产科
东产科
东产科
东产科
东产科
东产科
东产科
东产科
东产科
东产科
东产科
东产科
东产科
东产科
东产科
东产科
东产科
东产科
东产科
东产科
东产科
东产科
东产科
东产科
东产科
东产科
东产科
东产科
东产科
东产科
东产科
东产科
东产科
东产科
东产科
东产科
东产科
东产科
东产科
东产科
东产科
东产科
东产科
东产科
东产科
东产科
东产科
东产科
东产科
东产科
东产科
东产科
东产科
东产科
东产科
东产科
东产科
东产科
东产科
东产科
东产科
东产科
东产科
东产科
东产科
东产科
东产科
东产科
东产科
东产科
东产科
东产科
东产科
东产科
东产科
东产科
东产科
东产科
东产科
东产科
东产科
东产科
东产科
东产科
东产科
东产科
东产科
东产科
东产科
东产科
东产科
东产科
东产科
东产科
东产科
东产科
东产科
东产科
东产科
东产科
东产科
东产科
东产科
东产科
东产科
东产科
东产科
东产科
东产科
东产科
东产科
东产科
东产科
东产科
东产科
东产科
东产科
东产科
东产科
东产科
东产科
东产科
东产科
东产科
东产科
东产科
东产科
东产科
东产科
东产科
东产科
东产科
东产科
东产科
东产科
东产科
东产科
东产科
东产科
东产科
东产科
东产科
东产科
东产科
东产科
东产科
东产科
东产科
东产科
东产科
东产科
东产科
东产科
东产科
东产科
东产科
东产科
东产科
东产科
东产科
东产科
东产科
东产科
东产科
东产科
东产科
东产科
东产科
东产科
东产科
东产科
东产科
东产科
东产科
东产科
东产科
东产科
东产科
东产科
东产科
东产科
东产科
东产科
东产科
东产科
东产科
东产科
东产科
东产科
东产科
东产科
东产科
东产科
东产科
东产科
东产科
东产科
东产科
东产科
东产科
东产科
东产科
东产科
东产科
东产科
东产科
东产科
东产科
东产科
东产科
东产科
东产科
东产科
东产科
东产科
东产科
东产科
东产科
东产科
东产科
东产科
东产科
东产科
东产科
东产科
东产科
东产科
东产科
东产科
东产科
东产科
东产科
东产科
东产科
东产科
东产科
东产科
东产科
东产科
东产科
东产科
东产科
东产科
东产科
东产科
东产科
东产科
东产科
东产科
东产科
东产科
东产科
东产科
东产科
东产科
东产科
东产科
东产科
东产科
东产科
东产科
东产科
东产科
东产科
东产科
东产科
东产科
东产科
东产科
东产科
东产科
东产科
东产科
东产科
东产科
东产科
东产科
东产科
东产科
东产科
东产科
东产科
东产科
东产科
东产科
东产科
东产科
东产科
东产科
东产科
东产科
东产科
东产科
东产科
东产科
东产科
东产科
东产科
东产科
东产科
东产科
东产科
东产科
东产科
东产科
东产科
东产科
东产科
东产科
东产科
东产科
东产科
东产科
东产科
东产科
东产科
东产科
东产科
东产科
东产科
东产科
东产科
东产科
东产科
东产科
东产科
东产科
东产科
东产科
东产科
东产科
东产科
东产科
东产科
东产科
东产科
东产科
东产科
东产科
东产科
东产科
东产科
东产科
东产科
东产科
东产科
东产科
东产科
东产科
东产科
东产科
东产科
东产科
东产科
东产科
东产科
东产科
东产科
东产科
东产科
东产科
东产科
东产科
东产科
东产科
东产科
东产科
东产科
东产科
东产科
东产科
东产科
东产科
东产科
东产科
东产科
东产科
东产科
东产科
东产科
东产科
东产科
东产科
东产科
东产科
东产科
东产科
东产科
东产科
东产科
东产科
东产科
东产科
东产科
东产科
东产科
东产科
东产科
东产科
东产科
东产科
东产科
东产科
东产科
东产科
东产科
东产科
东产科
东产科
东产科
东产科
东产科
东产科
东产科
东产科
东产科
东产科
东产科
东产科
东产科
东产科
东产科
东产科
东产科
东产科
东产科
东产科
东产科
东产科
东产科
东产科
东产科
东产科
东产科
东产科
东产科
东产科
东产科
东产科
东产科
东产科
东产科
东产科
东产科
东产科
东产科
东产科
东产科
东产科
东产科
东产科
东产科
东产科
东产科
东产科
东产科
东产科
东产科
东产科
东产科
东产科
东产科
东产科
东产科
东产科
东产科
东产科
东产科
东产科
东产科
东产科
东产科
东产科
东产科
东产科
东产科
东产科
东产科
东产科
东产科
东产科
东产科
东产科
东产科
东产科
东产科
东产科
东产科
东产科
东产科
东产科
东产科
东产科
东产科
东产科
东产科
东产科
东产科
东产科
东产科
东产科
东产科
东产科
东产科
东产科
东产科
东产科
东产科
东产科
东产科
东产科
东产科
东产科
东产科
东产科
东产科
东产科
东产科
东产科
东产科
东产科
东产科
东产科
东产科
东产科
东产科
东产科
东产科
东产科
东产科
东产科
东产科
东产科
东产科
东产科
东产科
东产科
东产科
东产科
东产科
东产科
东产科
东产科
东产科
东产科
东产科
东产科
东产科
东产科
东产科
东产科
东产科
东产科
东产科
东产科
东产科
东产科
东产科
东产科
东产科
东产科
东产科
东产科
东产科
东产科
东产科
东产科
东产科
东产科
东产科
东产科
东产科
东产科
东产科
东产科
东产科
东产科
东产科
东产科
东产科
东产科
东产科
东产科
东产科
东产科
东产科
东产科
东产科
东产科
东产科
东产科
东产科
东产科
东产科
东产科
东产科
东产科
东产科
东产科
东产科
东产科
东产科
东产科
东产科
东产科
东产科
东产科
东产科
东产科
东产科
东产科
东产科
东产科
东产科
东产科
东产科
东产科
东产科
东产科
东产科
东产科
东产科
东产科
东产科
东产科
东产科
东产科
东产科
东产科
东产科
东产科
东产科
东产科
东产科
东产科
东产科
东产科
东产科
东产科
东产科
东产科
东产科
东产科
东产科
东产科
东产科
东产科
东产科
东产科
东产科
东产科
东产科
东产科
东产科
东产科
东产科
东产科
东产科
东产科
东产科
东产科
东产科
东产科
东产科
东产科
东产科
东产科
东产科
东产科
东产科
东产科
东产科
东产科
东产科
东产科
东产科
东产科
东产科
东产科
东产科
东产科
东产科
东产科
东产科
东产科
东产科
东产科
东产科
东产科
东产科
东产科
东产科
东产科
东产科
东产科
东产科
东产科
东产科
东产科
东产科
东产科
东产科
东产科
东产科
东产科
东产科
东产科
东产科
东产科
东产科
东产科
东产科
东产科
东产科
东产科
东产科
东产科
东产科
东产科
东产科
东产科
东产科
东产科
东产科
东产科
东产科
东产科
东产科
东产科
东产科
东产科
东产科
东产科
东产科
东产科
东产科
东产科
东产科
东产科
东产科
东产科
东产科
东产科
东产科
东产科
东产科
东产科
东产科
东产科
东产科
东产科
东产科
东产科
东产科
东产科
东产科
东产科
东产科
东产科
东产科
东产科
东产科
东产科
东产科
东产科
东产科
东产科
东产科
东产科
东产科
东产科
东产科
东产科
东产科
东产科
东产科
东产科
东产科
东产科
东产科
东产科
东产科
东产科
东产科
东产科
东产科
东产科
东产科
东产科
东产科
东产科
东产科
东产科
东产科
东产科
东产科
东产科
东产科
东产科
东产科
东产科
东产科
东产科
东产科
东产科
东产科
东产科
东产科
东产科
东产科
东产科
东产科
东产科
东产科
东产科
东产科
东产科
东产科
东产科
东产科
东产科
东产科
东产科
东产科
东产科
东产科
东产科
东产科
东产科
东产科
东产科
东产科
东产科
东产科
东产科
东产科
东产科
东产科
东产科
东产科
东产科
东产科
东产科
东产科
东产科
东产科
东产科
东产科
东产科
东产科
东产科
东产科
东产科
东产科
东产科
东产科
东产科
东产科
东产科
东产科
东产科
东产科
东产科
东产科
东产科
东产科
东产科
东产科
东产科
东产科
东产科
东产科
东产科
东产科
东产科
东产科
东产科
东产科
东产科
东产科
东产科
东产科
东产科
东产科
东产科
东产科
东产科
东产科
东产科
东产科
东产科
东产科
东产科
东产科
东产科
东产科
东产科
东产科
东产科
东产科
东产科
东产科
东产科
东产科
东产科
东产科
东产科
东产科
东产科
东产科
东产科
东产科
东产科
东产科
东产科
东产科
东产科
东产科
东产科
东产科
东产科
东产科
东产科
东产科
东产科
东产科
东产科
东产科
东产科
东产科
东产科
东产科
东产科
东产科
东产科
东产科
东产科
东产科
东产科
东产科
东产科
东产科
东产科
东产科
东产科
东产科
东产科
东产科
东产科
东产科
东产科
东产科
东产科
东产科
东产科
东产科
东产科
东产科
东产科
东产科
东产科
东产科
东产科
东产科
东产科
东产科
东产科
东产科
东产科
东产科
东产科
东产科
东产科
东产科
东产科
东产科
东产科
东产科
东产科
东产科
东产科
东产科
东产科
东产科
东产科
东产科
东产科
东产科
东产科
东产科
东产科
东产科
东产科
东产科
东产科
东产科
东产科
东产科
东产科
东产科
东产科
东产科
东产科
东产科
东产科
东产科
东产科
东产科
东产科
东产科
东产科
东产科
东产科
东产科
东产科
东产科
东产科
东产科
东产科
东产科
东产科
东产科
东产科
东产科
东产科
东产科
东产科
东产科
东产科
东产科
东产科
东产科
东产科
东产科
东产科
东产科
东产科
东产科
东产科
东产科
东产科
东产科
东产科
东产科
东产科
东产科
东产科
东产科
东产科
东产科
东产科
东产科
东产科
东产科
东产科
东产科
东产科
东产科
东产科
东产科
东产科
东产科
东产科
东产科
东产科
东产科
东产科
东产科
东产科
东产科
东产科
东产科
东产科
东产科
东产科
东产科
东产科
东产科
东产科
东产科
东产科
东产科
东产科
东产科
东产科
东产科
东产科
东产科
东产科
东产科
东产科
东产科
东产科
东产科
东产科
东产科
东产科
东产科
东产科
东产科
东产科
东产科
东产科
东产科
东产科
东产科
东产科
东产科
东产科
东产科
东产科
东产科
东产科
东产科
东产科
东产科
东产科
东产科
东产科
东产科
东产科
东产科
东产科
东产科
东产科
东产科
东产科
东产科
东产科
东产科
东产科
东产科
东产科
东产科
东产科
东产科
东产科
东产科
东产科
东产科
东产科
东产科
东产科
东产科
东产科
东产科
东产科
东产科
东产科
东产科
东产科
东产科
东产科
东产科
东产科
东产科
东产科
东产科
东产科
东产科
东产科
东产科
东产科
东产科
东产科
东产科
东产科
东产科
东产科
东产科
东产科
东产科
东产科
东产科
东产科
东产科
东产科
东产科
东产科
东产科
东产科
东产科
东产科
东产科
东产科
东产科
东产科
东产科
东产科
东产科
东产科
东产科
东产科
东产科
东产科
东产科
东产科
东产科
东产科
东产科
东产科
东产科
东产科
东产科
东产科
东产科
东产科
东产科
东产科
东产科
东产科
东产科
东产科
东产科
东产科
东产科
东产科
东产科
东产科
东产科
东产科
东产科
[truncated: 4,637 more rows]
